# Supplementary material for: Common variants in the ARC gene are not associated with cognitive abilities
Source: Brain Behav. 2015 Sep 3;5(10):e00376. doi: 10.1002/brb3.376 (PMC4614059; doi:10.1002/brb3.376)
Supplement: Supplementary file 2 — Table S1. Complete set of computed data (linear regression analysis) for NCNG Sample. Table S2. Complete set of computed data (linear regression analysis) for Betula Sample. Table S3. Complete set of computed data (single point analyses) for the Norwegian ADHD Sample. [file BRB3-5-0h-s002.xlsx]

## Sheet: NCNG
	Supplemental Table 1. Complete set of computed data (linear regression analysis) for NCNG Sample.
SNP	CHR	SNP	BP	A1	A2		HW Equil		WASI_Vocabulary		WASI_Matrix reasoning		IQ		Third condition of CWIT from D-KEFS		CVLT_Recall		CVLT_Total Learning		SNP genotyped in BETULA
						GENO	P	MAF	BETA	P	BETA	P	BETA	P	BETA	P	BETA	P	BETA	P
rs7835613	8	rs7835613	143682428	A	G	38/243/389	1	0.2381	0.2528	0.5888	0.173	0.4975	0.4455	0.5149	-0.3502	0.6395	-0.4549	0.458	-0.2608	0.09983	yes
rs12546658	8	rs12546658	143682867	T	C	129/328/213	0.9374	0.4373	-0.1941	0.6299	-0.0002925	0.9989	-0.5642	0.3379	-0.0958	0.8818	0.1319	0.8036	0.1677	0.2216	yes
rs13250908	8	rs13250908	143682917	A	G	129/328/213	0.9374	0.4373	-0.1941	0.6299	-0.0002925	0.9989	-0.5642	0.3379	-0.0958	0.8818	0.1319	0.8036	0.1677	0.2216
rs13250947	8	rs13250947	143682952	A	G	129/328/213	0.9374	0.4373	-0.1941	0.6299	-0.0002925	0.9989	-0.5642	0.3379	-0.0958	0.8818	0.1319	0.8036	0.1677	0.2216
rs72689083	8	rs72689083	143682966	A	C	4/114/552	0.6407	0.09104	-0.6641	0.3428	-0.03739	0.922	-0.6357	0.5351	-0.04125	0.9707	-1.365	0.1401	-0.2984	0.2127
rs79477885	8	rs79477885	143683054	G	A	20/217/433	0.3178	0.1918	-0.389	0.4603	0.02795	0.9225	-0.03127	0.9676	1.047	0.2103	0.3616	0.6002	-0.008476	0.9621
rs113140675	8	rs113140675	143683151	T	C	9/133/528	0.8463	0.1127	0.2183	0.7268	0.09617	0.7775	0.02617	0.9772	-0.9503	0.3419	-0.3133	0.703	-0.1592	0.454
rs118099180	8	rs118099180	143683187	A	G	0/35/635	1	0.02612	-0.6456	0.6102	0.005473	0.9937	-0.2656	0.8857	0.7828	0.6946	-0.8392	0.6148	-0.6341	0.1416
rs116905755	8	rs116905755	143683207	A	C	1/41/628	0.5015	0.03209	-0.1127	0.9197	0.003767	0.9951	0.2102	0.8975	0.3922	0.8243	-0.2364	0.8769	-0.4114	0.2974
rs57469704	8	rs57469704	143683210	A	G	19/218/433	0.2108	0.191	-0.3411	0.5201	0.02837	0.9219	0.007918	0.9919	1.161	0.1674	0.438	0.528	0.01676	0.9257
rs13259747	8	rs13259747	143683567	C	A	38/243/389	1	0.2381	0.2528	0.5888	0.173	0.4975	0.4455	0.5149	-0.3502	0.6395	-0.4549	0.458	-0.2608	0.09983
rs13258638	8	rs13258638	143683582	T	C	38/243/389	1	0.2381	0.2528	0.5888	0.173	0.4975	0.4455	0.5149	-0.3502	0.6395	-0.4549	0.458	-0.2608	0.09983
rs13257059	8	rs13257059	143683716	G	A	129/328/213	0.9374	0.4373	-0.1941	0.6299	-0.0002925	0.9989	-0.5642	0.3379	-0.0958	0.8818	0.1319	0.8036	0.1677	0.2216
rs35476574	8	rs35476574	143683784	A	C	38/243/389	1	0.2381	0.2528	0.5888	0.173	0.4975	0.4455	0.5149	-0.3502	0.6395	-0.4549	0.458	-0.2608	0.09983
rs112292323	8	rs112292323	143684787	A	G	9/134/527	0.8477	0.1134	0.2512	0.687	0.1147	0.7354	0.06987	0.939	-0.9793	0.3264	-0.2193	0.7891	-0.1446	0.4957
rs7017842	8	rs7017842	143685116	A	G	38/243/389	1	0.2381	0.2528	0.5888	0.173	0.4975	0.4455	0.5149	-0.3502	0.6395	-0.4549	0.458	-0.2608	0.09983	yes
rs73375896	8	rs73375896	143685578	C	T	136/304/230	0.05844	0.4299	-0.005011	0.9898	0.1415	0.5061	0.3368	0.5547	0.3672	0.5558	-0.09352	0.8553	-0.1714	0.1965
rs13276754	8	rs13276754	143685680	A	G	13/152/505	0.7364	0.1328	0.4202	0.4722	-0.3172	0.3199	0.4326	0.6131	-0.6349	0.5008	-0.06742	0.9303	0.03268	0.8698
rs35868630	8	rs35868630	143685933	A	G	38/243/389	1	0.2381	0.2528	0.5888	0.173	0.4975	0.4455	0.5149	-0.3502	0.6395	-0.4549	0.458	-0.2608	0.09983
rs9694236	8	rs9694236	143686206	T	G	129/328/213	0.9374	0.4373	-0.1941	0.6299	-0.0002925	0.9989	-0.5642	0.3379	-0.0958	0.8818	0.1319	0.8036	0.1677	0.2216
rs9694015	8	rs9694015	143686221	A	G	129/328/213	0.9374	0.4373	-0.1941	0.6299	-0.0002925	0.9989	-0.5642	0.3379	-0.0958	0.8818	0.1319	0.8036	0.1677	0.2216
rs10087300	8	rs10087300	143686676	A	G	13/152/505	0.7364	0.1328	0.4202	0.4722	-0.3172	0.3199	0.4326	0.6131	-0.6349	0.5008	-0.06742	0.9303	0.03268	0.8698
rs9324593	8	rs9324593	143686995	G	A	13/152/505	0.7364	0.1328	0.4202	0.4722	-0.3172	0.3199	0.4326	0.6131	-0.6349	0.5008	-0.06742	0.9303	0.03268	0.8698	yes
rs11994668	8	rs11994668	143687392	T	G	38/243/389	1	0.2381	0.2528	0.5888	0.173	0.4975	0.4455	0.5149	-0.3502	0.6395	-0.4549	0.458	-0.2608	0.09983
rs13254010	8	rs13254010	143687456	T	C	129/328/213	0.9374	0.4373	-0.1941	0.6299	-0.0002925	0.9989	-0.5642	0.3379	-0.0958	0.8818	0.1319	0.8036	0.1677	0.2216
rs28532766	8	rs28532766	143687508	T	C	13/152/505	0.7364	0.1328	0.4202	0.4722	-0.3172	0.3199	0.4326	0.6131	-0.6349	0.5008	-0.06742	0.9303	0.03268	0.8698
rs28675879	8	rs28675879	143687713	A	C	13/152/505	0.7364	0.1328	0.4202	0.4722	-0.3172	0.3199	0.4326	0.6131	-0.6349	0.5008	-0.06742	0.9303	0.03268	0.8698
rs12680428	8	rs12680428	143688003	A	G	13/152/505	0.7364	0.1328	0.4202	0.4722	-0.3172	0.3199	0.4326	0.6131	-0.6349	0.5008	-0.06742	0.9303	0.03268	0.8698
rs12678540	8	rs12678540	143688096	A	G	129/328/213	0.9374	0.4373	-0.1941	0.6299	-0.0002925	0.9989	-0.5642	0.3379	-0.0958	0.8818	0.1319	0.8036	0.1677	0.2216
rs58105878	8	rs58105878	143688138	C	T	136/304/230	0.05844	0.4299	-0.005011	0.9898	0.1415	0.5061	0.3368	0.5547	0.3672	0.5558	-0.09352	0.8553	-0.1714	0.1965
rs13256489	8	rs13256489	143688500	G	A	154/349/167	0.3148	0.4903	-0.1789	0.6628	-0.0182	0.9352	0.03942	0.9476	-0.09104	0.89	-0.1257	0.8161	-0.2069	0.1389
rs182092032	8	rs182092032	143688504	A	G	75/327/268	0.1093	0.356	-0.07757	0.8582	-0.006688	0.9774	0.317	0.6177	-0.01498	0.9827	0.2588	0.649	0.04893	0.7396
rs185695615	8	rs185695615	143688517	A	G	3/145/522	0.03257	0.1127	0.2615	0.6929	0.4302	0.2335	0.9745	0.3138	1.758	0.09618	0.9782	0.2618	0.01789	0.9368
rs190415233	8	rs190415233	143688659	G	A	8/207/455	0.003077	0.1664	0.4289	0.4498	0.03854	0.9008	1.087	0.1893	-0.01105	0.9903	0.5746	0.4406	0.08426	0.6622
rs10103454	8	rs10103454	143688896	C	A	129/328/213	0.9374	0.4373	-0.1941	0.6299	-0.0002925	0.9989	-0.5642	0.3379	-0.0958	0.8818	0.1319	0.8036	0.1677	0.2216
rs12544749	8	rs12544749	143689376	C	T	140/331/199	0.9379	0.456	-0.338	0.3994	0.01111	0.9595	-0.6426	0.273	0.01199	0.9851	0.1238	0.8146	0.1399	0.3057
rs12544751	8	rs12544751	143689390	C	T	129/327/214	0.8752	0.4366	-0.1904	0.6358	-0.00653	0.9762	-0.5555	0.3447	-0.07698	0.9047	0.1348	0.7991	0.1654	0.2272
rs11167151	8	rs11167151	143689414	C	T	129/327/214	0.8752	0.4366	-0.1904	0.6358	-0.00653	0.9762	-0.5555	0.3447	-0.07698	0.9047	0.1348	0.7991	0.1654	0.2272
rs13273921	8	rs13273921	143689435	C	T	151/330/189	0.7569	0.4716	-0.1961	0.6222	0.0949	0.662	0.1425	0.8064	0.272	0.6691	-0.47	0.3691	-0.271	0.04516
rs117589510	8	rs117589510	143690661	T	C	1/51/618	1	0.03955	0.5405	0.6009	-0.05488	0.9225	1.02	0.5002	0.8205	0.6192	-0.5465	0.6883	0.03518	0.9205
rs189156998	8	rs189156998	143690749	T	C	1/51/618	1	0.03955	0.5405	0.6009	-0.05488	0.9225	1.02	0.5002	0.8205	0.6192	-0.5465	0.6883	0.03518	0.9205
rs10110456	8	rs10110456	143690833	A	G	5/107/558	1	0.08731	0.9508	0.1747	-0.4406	0.2492	0.8864	0.3874	-0.2608	0.8186	1.125	0.2229	0.3474	0.1459	yes
rs7002963	8	rs7002963	143691393	T	C	61/300/309	0.3707	0.3149	0.4457	0.308	-0.01772	0.9408	0.6531	0.3072	-0.1992	0.7763	-0.2695	0.639	-0.1178	0.4284
rs60275617	8	rs60275617	143691634	G	A	28/259/383	0.0671	0.2351	-0.3384	0.494	0.02947	0.913	0.005887	0.9935	0.4501	0.5671	-0.1243	0.848	-0.1004	0.5495
rs13252981	8	rs13252981	143692087	A	C	128/329/213	1	0.4366	-0.1675	0.6781	-0.0115	0.9583	-0.5717	0.3323	-0.109	0.8658	0.152	0.7747	0.1728	0.2084	yes
rs145258183	8	rs145258183	143692146	T	C	1/38/631	0.4511	0.02985	0.5984	0.5994	-0.6705	0.2809	-1.414	0.3963	0.9089	0.6214	0.6902	0.6459	0.1887	0.6275
rs13260813	8	rs13260813	143692395	C	A	6/113/551	0.8216	0.09328	0.958	0.1577	-0.3365	0.3634	1.056	0.2871	-0.6853	0.5331	0.9243	0.3011	0.2684	0.246	yes
rs77080405	8	rs77080405	143692781	T	C	28/259/383	0.0671	0.2351	-0.3384	0.494	0.02947	0.913	0.005887	0.9935	0.4501	0.5671	-0.1243	0.848	-0.1004	0.5495
rs35900184	8	rs35900184	143693411	T	C	37/238/395	0.9138	0.2328	0.1173	0.8031	0.1688	0.51	0.345	0.6159	-0.09831	0.8959	-0.5138	0.4042	-0.2581	0.1052	yes
rs10097505	8	rs10097505	143694184	G	A	158/331/179	0.8769	0.4843	-0.1048	0.7913	0.153	0.4775	0.3496	0.5459	0.1203	0.8505	-0.2875	0.5841	-0.2261	0.09606	yes
rs2234911	8	rs2234911	143695144	G	A	148/333/189	1	0.4694	-0.1894	0.6358	0.1216	0.5774	0.1958	0.7377	0.3514	0.5826	-0.4976	0.344	-0.2636	0.05246	yes
rs28403912	8	rs28403912	143695678	A	G	38/241/391	0.9149	0.2366	0.01232	0.979	0.1488	0.5596	0.2388	0.7272	-0.01778	0.981	-0.6482	0.2902	-0.2721	0.08605	yes
rs72614036	8	rs72614036	143695772	T	C	5/109/556	1	0.08881	0.6992	0.3154	-0.4771	0.2093	0.6158	0.5457	-0.3573	0.7519	0.9628	0.2941	0.2895	0.2229
rs28427138	8	rs28427138	143696041	A	G	149/333/188	0.9383	0.4709	-0.1457	0.7156	0.1206	0.5802	0.2348	0.6879	0.3191	0.6177	-0.4449	0.3974	-0.2604	0.05538
rs28734952	8	rs28734952	143696080	A	G	148/333/189	1	0.4694	-0.1894	0.6358	0.1216	0.5774	0.1958	0.7377	0.3514	0.5826	-0.4976	0.344	-0.2636	0.05246
rs28625055	8	rs28625055	143696832	A	G	27/256/387	0.06433	0.2313	-0.1644	0.7413	0.05844	0.8296	0.209	0.774	0.3766	0.6341	0.02029	0.9752	-0.08462	0.6162	yes
rs28600329	8	rs28600329	143697426	C	A	148/333/189	1	0.4694	-0.1894	0.6358	0.1216	0.5774	0.1958	0.7377	0.3514	0.5826	-0.4976	0.344	-0.2636	0.05246	yes
rs28451207	8	rs28451207	143697484	A	C	148/333/189	1	0.4694	-0.1894	0.6358	0.1216	0.5774	0.1958	0.7377	0.3514	0.5826	-0.4976	0.344	-0.2636	0.05246
rs28620047	8	rs28620047	143697902	A	G	38/241/391	0.9149	0.2366	0.01232	0.979	0.1488	0.5596	0.2388	0.7272	-0.01778	0.981	-0.6482	0.2902	-0.2721	0.08605	yes
rs28584159	8	rs28584159	143698134	A	G	131/330/209	1	0.4418	-0.04172	0.9175	0.03601	0.8698	-0.4046	0.4922	-0.2407	0.7087	0.1847	0.7277	0.1715	0.2113
rs28400431	8	rs28400431	143698404	C	A	158/336/176	1	0.4866	-0.09075	0.8207	0.1141	0.6012	0.3145	0.5911	0.1043	0.8706	-0.3373	0.5218	-0.2365	0.08248
rs28410716	8	rs28410716	143698721	A	G	38/242/390	1	0.2373	-0.03186	0.9457	0.144	0.5724	0.1909	0.7802	0.0163	0.9826	-0.6447	0.2929	-0.2684	0.09041	yes
rs28626462	8	rs28626462	143699526	A	C	38/242/390	1	0.2373	-0.03186	0.9457	0.144	0.5724	0.1909	0.7802	0.0163	0.9826	-0.6447	0.2929	-0.2684	0.09041
rs139569032	8	rs139569032	143699575	C	T	1/34/635	0.3831	0.02687	0.4347	0.7159	-0.1878	0.7733	-0.694	0.6912	-0.1678	0.9308	1.842	0.2418	0.3474	0.394
rs62513322	8	rs62513322	143699952	C	T	128/330/212	1	0.4373	-0.1463	0.7172	-0.004852	0.9824	-0.5736	0.3312	-0.1221	0.85	0.1817	0.7326	0.1745	0.2045
rs79905110	8	rs79905110	143701732	A	G	4/109/557	0.8082	0.08731	0.3249	0.6482	-0.8345	0.03147	-0.2378	0.8195	1.239	0.2824	0.1165	0.9009	0.1241	0.6082
rs62513323	8	rs62513323	143703218	T	C	0/19/651	1	0.01418	-0.05887	0.9726	1.134	0.2248	1.83	0.4653	-2.896	0.2768	0.6942	0.7523	-0.5136	0.3668
rs113839978	8	rs113839978	143703563	T	C	1/37/632	0.4341	0.0291	0.05902	0.9596	-0.5799	0.3621	-1.203	0.4806	-0.2601	0.889	1.448	0.3407	0.3061	0.4364
rs28728212	8	rs28728212	143703571	T	C	35/234/401	0.9124	0.2269	-0.1092	0.8174	0.2109	0.4131	0.2108	0.7604	-0.2979	0.6947	-0.6121	0.3249	-0.2101	0.1917
rs76360281	8	rs76360281	143703969	G	A	0/38/632	1	0.02836	-0.6017	0.6207	0.0119	0.9857	-0.2926	0.869	0.9379	0.6246	-0.6879	0.6676	-0.5959	0.1503
rs28585009	8	rs28585009	143704432	T	C	49/297/324	0.09483	0.2948	-0.07975	0.8599	0.1995	0.4177	0.2276	0.7305	-0.1684	0.8162	-0.6288	0.2904	-0.1565	0.3094

## Sheet: Betula
	Supplemental Table 2. Complete set of computed data (linear regression analysis) for Betula Sample.
	BETULA iSelect						episodic		visospatial
SNP	CHR	SNP	BP	A1	TEST	NMISS	Encoding and free recall of short sentences	Letter-digit substitution	Block design test	Delayed cued recall of nouns in sentences	Vocabulary	Full Scale IQ
rs10105842	8	rs10105842	143671615	A	ADD	1742	0.8827	0.9413	0.03657	0.238	0.5928	0.236
rs6985894	8	rs6985894	143681901	G	ADD	1742	0.1478	0.4657	0.9199	0.4022	0.2935	0.4473
rs7835613	8	rs7835613	143682428	A	ADD	1742	0.7555	0.245	0.3381	0.7567	0.8208	0.4355
rs12546658	8	rs12546658	143682867	G	ADD	1742	0.1251	0.3967	0.9827	0.3974	0.2763	0.39
rs7017842	8	rs7017842	143685116	A	ADD	1742	0.7262	0.2749	0.3317	0.7717	0.8314	0.4167
rs9324593	8	rs9324593	143686995	G	ADD	1742	0.2848	0.5977	0.05868	0.2401	0.7976	0.6335
rs35079126	8	rs35079126	143690521	A	ADD	1742	0.01309	0.863	0.1148	0.8811	0.5187	0.01355
rs10110456	8	rs10110456	143690833	A	ADD	1742	0.06967	0.5603	0.04211	0.6965	0.8402	0.9424
rs13252981	8	rs13252981	143692087	C	ADD	1675	0.08657	0.4174	0.6738	0.4027	0.4254	0.4418
rs13260813	8	rs13260813	143692395	C	ADD	1742	0.02569	0.8111	0.1072	0.5302	0.8728	0.6665
rs34195051	8	rs34195051	143693331	A	ADD	1733	0.06533	0.6326	0.122	0.7729	0.2181	0.0408
rs35900184	8	rs35900184	143693411	A	ADD	1742	0.5508	0.4308	0.2578	0.793	0.8182	0.2899
rs10097505	8	rs10097505	143694184	G	ADD	1742	0.7732	0.4682	0.6043	0.4442	0.5875	0.7025
rs2234911	8	rs2234911	143695144	G	ADD	1742	0.699	0.2968	0.3989	0.2688	0.3163	0.5105
rs28403912	8	rs28403912	143695678	A	ADD	1711	0.3436	0.6119	0.2095	0.8266	0.7579	0.1762
rs28625055	8	rs28625055	143696832	A	ADD	1742	0.3806	0.7898	0.04497	0.03356	0.0704	0.1035
rs28600329	8	rs28600329	143697426	C	ADD	1742	0.6609	0.2968	0.4037	0.2376	0.2821	0.4924
rs28620047	8	rs28620047	143697902	A	ADD	1742	0.3679	0.4596	0.2006	0.7434	0.7266	0.1811
rs28410716	8	rs28410716	143698721	A	ADD	1741	0.3786	0.4432	0.2169	0.745	0.6541	0.1938

## Sheet: ADHD
Supplemental Table 3. Complete set of computed data (single point analyses) for the Norwegian ADHD Sample.
SNP	BP	Allele	OR	L95	U95	P-value
rs4977101	142596458	G	1.094	0.8908	1.343	0.3919
rs11167150	142600096	A	1.058	0.8886	1.26	0.5253
rs6985894	142600540	A	0.9836	0.8488	1.14	0.826
rs9324593	142605634	G	1.102	0.8785	1.383	0.4007
rs35079126	142609160	A	1.745	0.5063	6.015	0.3779
rs7465272	142610477	A	0.9425	0.7894	1.125	0.5129
rs13260813	142611034	C	1.122	0.8683	1.45	0.3784
rs10097505	142612823	G	0.9908	0.8523	1.152	0.9037
